# Supplementary material for: Action of polystyrene nanoparticles of different sizes on lysosomal function and integrity
Source: Part Fibre Toxicol. 2012 Jul 12;9:26. doi: 10.1186/1743-8977-9-26 (PMC3425083; doi:10.1186/1743-8977-9-26)
Supplement: Additional file 2 — Table S2. [file 1743-8977-9-26-S2.xls]

## Sheet: listFC_2_FDR_5 cDMEM 3d vs DMEM
Column #	Column ID	gene_assignment	Gene Symbol	RefSeq	p-value(FBS)	p-value(cDMEM 3d vs. DMEM 2FBS 3d)	Ratio(cDMEM 3d vs. DMEM 2FBS 3d)	Fold-Change(cDMEM 3d vs. DMEM 2FBS 3d)	Fold-Change(cDMEM 3d vs. DMEM 2FBS 3d) (Description)	F(FBS)	F(Error)
23571	8131803	NM_000600 // IL6 // interleukin 6 (interferon, beta 2) // 7p21 // 3569 /// ENST0	IL6	NM_000600	1.77559e-11	1.9429e-11	0.0515592	-19.3952	cDMEM 3d down vs DMEM 2FBS 3d	229.548	1
3224	7929065	NM_001548 // IFIT1 // interferon-induced protein with tetratricopeptide repeats	IFIT1	NM_001548	1.15859e-09	1.17596e-09	0.0521946	-19.1591	cDMEM 3d down vs DMEM 2FBS 3d	112.938	1
10725	8004184	NM_017523 // XAF1 // XIAP associated factor 1 // 17p13.1 // 54739 /// NM_199139	XAF1	NM_017523	1.85604e-10	1.1593e-10	0.0869231	-11.5044	cDMEM 3d down vs DMEM 2FBS 3d	154.293	1
22054	8116952	---		---	4.71186e-06	5.04246e-06	0.0954607	-10.4755	cDMEM 3d down vs DMEM 2FBS 3d	26.0604	1
19813	8095680	NM_000584 // IL8 // interleukin 8 // 4q13-q21 // 3576 /// ENST00000307407 // IL8	IL8	NM_000584	4.10097e-11	2.41908e-09	0.0987917	-10.1223	cDMEM 3d down vs DMEM 2FBS 3d	199.276	1
1721	7914127	NM_002038 // IFI6 // interferon, alpha-inducible protein 6 // 1p35 // 2537 /// N	IFI6	NM_002038	1.2843e-09	2.14719e-09	0.0990148	-10.0995	cDMEM 3d down vs DMEM 2FBS 3d	110.966	1
19636	8094134	NR_027279 // USP17L6P // ubiquitin specific peptidase 17-like 6 (pseudogene) //	USP17L6P	NR_027279	5.26625e-09	1.95855e-09	0.102841	-9.72377	cDMEM 3d down vs DMEM 2FBS 3d	87.0968	1
6272	7958913	NM_002535 // OAS2 // 2'-5'-oligoadenylate synthetase 2, 69/71kDa // 12q24.2 // 4	OAS2	NM_002535	1.56035e-11	7.75207e-11	0.109203	-9.15727	cDMEM 3d down vs DMEM 2FBS 3d	234.609	1
17157	8068697	NM_002463 // MX2 // myxovirus (influenza virus) resistance 2 (mouse) // 21q22.3	MX2	NM_002463	9.49799e-08	3.04384e-08	0.109778	-9.10932	cDMEM 3d down vs DMEM 2FBS 3d	52.6609	1
6784	7964460	NM_004083 // DDIT3 // DNA-damage-inducible transcript 3 // 12q13.1-q13.2 // 1649	DDIT3	NM_004083	1.73742e-10	8.95433e-09	0.122093	-8.19046	cDMEM 3d down vs DMEM 2FBS 3d	156.033	1
20567	8102787	---		---	7.00361e-09	1.99695e-08	0.124128	-8.05617	cDMEM 3d down vs DMEM 2FBS 3d	82.919	1
12425	8021635	NM_001143818 // SERPINB2 // serpin peptidase inhibitor, clade B (ovalbumin), mem	SERPINB2	NM_001143818	2.02387e-10	5.46864e-11	0.129065	-7.74804	cDMEM 3d down vs DMEM 2FBS 3d	152.041	1
2221	7919269	NR_004421 // RNU1A // RNA, U1A small nuclear // 1p36.1 // 6060 /// NR_004430 //	RNU1A	NR_004421	2.89089e-08	1.94196e-07	0.134671	-7.4255	cDMEM 3d down vs DMEM 2FBS 3d	64.8519	1
2232	7919349	NR_004421 // RNU1A // RNA, U1A small nuclear // 1p36.1 // 6060 /// NR_004430 //	RNU1A	NR_004421	2.89089e-08	1.94196e-07	0.134671	-7.4255	cDMEM 3d down vs DMEM 2FBS 3d	64.8519	1
3989	7937335	NM_003641 // IFITM1 // interferon induced transmembrane protein 1 (9-27) // 11p1	IFITM1	NM_003641	1.52451e-08	4.36198e-08	0.136691	-7.31575	cDMEM 3d down vs DMEM 2FBS 3d	72.4807	1
3221	7929047	NM_001547 // IFIT2 // interferon-induced protein with tetratricopeptide repeats	IFIT2	NM_001547	3.83943e-11	7.6387e-10	0.140578	-7.11347	cDMEM 3d down vs DMEM 2FBS 3d	201.509	1
166	7898375	NR_004421 // RNU1A // RNA, U1A small nuclear // 1p36.1 // 6060 /// NR_004430 //	RNU1A	NR_004421	3.13403e-08	1.2898e-07	0.147634	-6.7735	cDMEM 3d down vs DMEM 2FBS 3d	63.9456	1
170	7898411	NR_004421 // RNU1A // RNA, U1A small nuclear // 1p36.1 // 6060 /// NR_004430 //	RNU1A	NR_004421	3.13403e-08	1.2898e-07	0.147634	-6.7735	cDMEM 3d down vs DMEM 2FBS 3d	63.9456	1
1616	7912800	NR_004421 // RNU1A // RNA, U1A small nuclear // 1p36.1 // 6060 /// NR_004430 //	RNU1A	NR_004421	3.13403e-08	1.2898e-07	0.147634	-6.7735	cDMEM 3d down vs DMEM 2FBS 3d	63.9456	1
1622	7912850	NR_004421 // RNU1A // RNA, U1A small nuclear // 1p36.1 // 6060 /// NR_004430 //	RNU1A	NR_004421	3.13403e-08	1.2898e-07	0.147634	-6.7735	cDMEM 3d down vs DMEM 2FBS 3d	63.9456	1
2257	7919576	NR_004421 // RNU1A // RNA, U1A small nuclear // 1p36.1 // 6060 /// NR_004430 //	RNU1A	NR_004421	3.13403e-08	1.2898e-07	0.147634	-6.7735	cDMEM 3d down vs DMEM 2FBS 3d	63.9456	1
7748	7973896	NR_004421 // RNU1A // RNA, U1A small nuclear // 1p36.1 // 6060 /// NR_004430 //	RNU1A	NR_004421	2.43511e-08	1.20799e-07	0.148923	-6.7149	cDMEM 3d down vs DMEM 2FBS 3d	66.8182	1
8218	7978568	NR_004421 // RNU1A // RNA, U1A small nuclear // 1p36.1 // 6060 /// NR_004430 //	RNU1A	NR_004421	2.43511e-08	1.20799e-07	0.148923	-6.7149	cDMEM 3d down vs DMEM 2FBS 3d	66.8182	1
581	7902541	NM_006820 // IFI44L // interferon-induced protein 44-like // 1p31.1 // 10964 ///	IFI44L	NM_006820	3.90782e-10	1.72947e-09	0.150164	-6.65939	cDMEM 3d down vs DMEM 2FBS 3d	135.946	1
7349	7970392	---		---	7.66442e-07	5.09701e-07	0.153106	-6.5314	cDMEM 3d down vs DMEM 2FBS 3d	36.3177	1
24926	8144397	NM_201402 // USP17L2 // ubiquitin specific peptidase 17-like 2 // 8p23.1 // 3776	USP17L2	NM_201402	7.62651e-07	2.56993e-07	0.156162	-6.4036	cDMEM 3d down vs DMEM 2FBS 3d	36.3502	1
25473	8149241	NM_201402 // USP17L2 // ubiquitin specific peptidase 17-like 2 // 8p23.1 // 3776	USP17L2	NM_201402	7.62651e-07	2.56993e-07	0.156162	-6.4036	cDMEM 3d down vs DMEM 2FBS 3d	36.3502	1
8633	7982084	NR_003303 // SNORD115-11 // small nucleolar RNA, C/D box 115-11 // 15q11.2 // 10	SNORD115-11	NR_003303	9.65255e-08	4.39558e-08	0.160466	-6.23185	cDMEM 3d down vs DMEM 2FBS 3d	52.5115	1
25236	8147145	NM_152565 // ATP6V0D2 // ATPase, H+ transporting, lysosomal 38kDa, V0 subunit d2	ATP6V0D2	NM_152565	1.00656e-07	5.27895e-08	0.163626	-6.11151	cDMEM 3d down vs DMEM 2FBS 3d	52.1257	1
23445	8130556	NM_001024465 // SOD2 // superoxide dismutase 2, mitochondrial // 6q25.3 // 6648	SOD2	NM_001024465	1.04037e-08	2.58928e-08	0.1807	-5.53404	cDMEM 3d down vs DMEM 2FBS 3d	77.4394	1
8599	7982016	NR_003304 // SNORD115-12 // small nucleolar RNA, C/D box 115-12 // 15q11.2 // 10	SNORD115-12	NR_003304	3.00732e-07	1.44914e-07	0.180926	-5.52713	cDMEM 3d down vs DMEM 2FBS 3d	42.9432	1
8603	7982024	NR_003304 // SNORD115-12 // small nucleolar RNA, C/D box 115-12 // 15q11.2 // 10	SNORD115-12	NR_003304	3.00732e-07	1.44914e-07	0.180926	-5.52713	cDMEM 3d down vs DMEM 2FBS 3d	42.9432	1
8606	7982030	NR_003304 // SNORD115-12 // small nucleolar RNA, C/D box 115-12 // 15q11.2 // 10	SNORD115-12	NR_003304	3.00732e-07	1.44914e-07	0.180926	-5.52713	cDMEM 3d down vs DMEM 2FBS 3d	42.9432	1
18722	8084630	---		---	2.83838e-08	7.51174e-09	0.182852	-5.46889	cDMEM 3d down vs DMEM 2FBS 3d	65.0593	1
8616	7982050	NR_003303 // SNORD115-11 // small nucleolar RNA, C/D box 115-11 // 15q11.2 // 10	SNORD115-11	NR_003303	3.51074e-06	1.58533e-06	0.184594	-5.41729	cDMEM 3d down vs DMEM 2FBS 3d	27.5193	1
8605	7982028	NR_003303 // SNORD115-11 // small nucleolar RNA, C/D box 115-11 // 15q11.2 // 10	SNORD115-11	NR_003303	1.10853e-06	5.54536e-07	0.185416	-5.39327	cDMEM 3d down vs DMEM 2FBS 3d	33.9752	1
8623	7982064	NR_003303 // SNORD115-11 // small nucleolar RNA, C/D box 115-11 // 15q11.2 // 10	SNORD115-11	NR_003303	1.10853e-06	5.54536e-07	0.185416	-5.39327	cDMEM 3d down vs DMEM 2FBS 3d	33.9752	1
8630	7982078	NR_003303 // SNORD115-11 // small nucleolar RNA, C/D box 115-11 // 15q11.2 // 10	SNORD115-11	NR_003303	1.10853e-06	5.54536e-07	0.185416	-5.39327	cDMEM 3d down vs DMEM 2FBS 3d	33.9752	1
8637	7982092	NR_003303 // SNORD115-11 // small nucleolar RNA, C/D box 115-11 // 15q11.2 // 10	SNORD115-11	NR_003303	1.10853e-06	5.54536e-07	0.185416	-5.39327	cDMEM 3d down vs DMEM 2FBS 3d	33.9752	1
24379	8139207	NM_002192 // INHBA // inhibin, beta A // 7p15-p13 // 3624 /// ENST00000242208 //	INHBA	NM_002192	3.42692e-08	8.8693e-09	0.188174	-5.31422	cDMEM 3d down vs DMEM 2FBS 3d	62.9572	1
11706	8014369	NM_002983 // CCL3 // chemokine (C-C motif) ligand 3 // 17q11-q21 // 6348 /// ENS	CCL3	NM_002983	7.72327e-05	3.45749e-05	0.190902	-5.23829	cDMEM 3d down vs DMEM 2FBS 3d	15.2399	1
8620	7982058	NR_003343 // SNORD115-26 // small nucleolar RNA, C/D box 115-26 // 15q11.2 // 10	SNORD115-26	NR_003343	3.42374e-07	1.95429e-07	0.191225	-5.22943	cDMEM 3d down vs DMEM 2FBS 3d	41.962	1
7929	7975779	NM_005252 // FOS // FBJ murine osteosarcoma viral oncogene homolog // 14q24.3 //	FOS	NM_005252	1.63255e-09	1.82437e-09	0.19398	-5.15518	cDMEM 3d down vs DMEM 2FBS 3d	106.502	1
15784	8054722	NM_000576 // IL1B // interleukin 1, beta // 2q14 // 3553 /// ENST00000263341 //	IL1B	NM_000576	4.23003e-10	4.13654e-08	0.198337	-5.04193	cDMEM 3d down vs DMEM 2FBS 3d	134.124	1
15917	8055688	NM_005168 // RND3 // Rho family GTPase 3 // 2q23.3 // 390 /// ENST00000375734 //	RND3	NM_005168	1.51429e-10	1.24321e-10	0.200499	-4.98756	cDMEM 3d down vs DMEM 2FBS 3d	159.717	1
19634	8094130	NM_001105662 // USP17 // ubiquitin specific peptidase 17 // 4p15 // 391627 /// N	USP17	NM_001105662	6.05795e-10	4.15342e-10	0.202061	-4.949	cDMEM 3d down vs DMEM 2FBS 3d	126.161	1
19627	8094116	NM_001105662 // USP17 // ubiquitin specific peptidase 17 // 4p15 // 391627 /// N	USP17	NM_001105662	1.2673e-09	7.7365e-10	0.205164	-4.87414	cDMEM 3d down vs DMEM 2FBS 3d	111.219	1
19628	8094118	NM_001105662 // USP17 // ubiquitin specific peptidase 17 // 4p15 // 391627 /// N	USP17	NM_001105662	1.2673e-09	7.7365e-10	0.205164	-4.87414	cDMEM 3d down vs DMEM 2FBS 3d	111.219	1
19629	8094120	NM_001105662 // USP17 // ubiquitin specific peptidase 17 // 4p15 // 391627 /// N	USP17	NM_001105662	1.2673e-09	7.7365e-10	0.205164	-4.87414	cDMEM 3d down vs DMEM 2FBS 3d	111.219	1
19631	8094124	NM_001105662 // USP17 // ubiquitin specific peptidase 17 // 4p15 // 391627 /// N	USP17	NM_001105662	1.2673e-09	7.7365e-10	0.205164	-4.87414	cDMEM 3d down vs DMEM 2FBS 3d	111.219	1
19632	8094126	NM_001105662 // USP17 // ubiquitin specific peptidase 17 // 4p15 // 391627 /// N	USP17	NM_001105662	1.2673e-09	7.7365e-10	0.205164	-4.87414	cDMEM 3d down vs DMEM 2FBS 3d	111.219	1
19633	8094128	NM_001105662 // USP17 // ubiquitin specific peptidase 17 // 4p15 // 391627 /// N	USP17	NM_001105662	1.2673e-09	7.7365e-10	0.205164	-4.87414	cDMEM 3d down vs DMEM 2FBS 3d	111.219	1
19635	8094132	NM_001105662 // USP17 // ubiquitin specific peptidase 17 // 4p15 // 391627 /// N	USP17	NM_001105662	1.2673e-09	7.7365e-10	0.205164	-4.87414	cDMEM 3d down vs DMEM 2FBS 3d	111.219	1
3222	7929052	NM_001031683 // IFIT3 // interferon-induced protein with tetratricopeptide repea	IFIT3	NM_001031683	2.33203e-08	2.63733e-07	0.212356	-4.70908	cDMEM 3d down vs DMEM 2FBS 3d	67.3229	1
25503	8149356	NM_201402 // USP17L2 // ubiquitin specific peptidase 17-like 2 // 8p23.1 // 3776	USP17L2	NM_201402	7.03681e-07	3.32084e-07	0.212529	-4.70525	cDMEM 3d down vs DMEM 2FBS 3d	36.8809	1
23968	8135480	NM_012328 // DNAJB9 // DnaJ (Hsp40) homolog, subfamily B, member 9 // 7q31|14q24	DNAJB9	NM_012328	8.91783e-08	3.65472e-06	0.212774	-4.69981	cDMEM 3d down vs DMEM 2FBS 3d	53.2481	1
19630	8094122	NM_001105662 // USP17 // ubiquitin specific peptidase 17 // 4p15 // 391627 /// N	USP17	NM_001105662	1.13895e-09	5.99136e-10	0.215198	-4.64688	cDMEM 3d down vs DMEM 2FBS 3d	113.269	1
14915	8045539	NM_003937 // KYNU // kynureninase (L-kynurenine hydrolase) // 2q22.2 // 8942 ///	KYNU	NM_003937	4.94883e-07	8.03446e-08	0.216691	-4.61486	cDMEM 3d down vs DMEM 2FBS 3d	39.2875	1
17384	8071042	ENST00000391600 // LOC100288884 // hypothetical protein LOC100288884 // 21p11.2	LOC100288884	ENST00000391600	0.00670599	0.000334372	0.219413	-4.55761	cDMEM 3d down vs DMEM 2FBS 3d	5.63113	1
27669	8169634	---		---	0.000104355	4.48867e-05	0.221665	-4.51132	cDMEM 3d down vs DMEM 2FBS 3d	14.3473	1
582	7902553	NM_006417 // IFI44 // interferon-induced protein 44 // 1p31.1 // 10561 /// ENST0	IFI44	NM_006417	2.97323e-08	3.3533e-08	0.222115	-4.50216	cDMEM 3d down vs DMEM 2FBS 3d	64.5353	1
24925	8144395	NM_201402 // USP17L2 // ubiquitin specific peptidase 17-like 2 // 8p23.1 // 3776	USP17L2	NM_201402	2.43904e-06	1.29532e-06	0.229839	-4.35087	cDMEM 3d down vs DMEM 2FBS 3d	29.4268	1
27404	8167560	NM_001098408 // GAGE12C // G antigen 12C // Xp11.23 // 729422 /// NM_001098418 /	GAGE12C	NM_001098408	6.78316e-06	1.83782e-05	0.232707	-4.29726	cDMEM 3d down vs DMEM 2FBS 3d	24.3501	1
25474	8149243	NM_201402 // USP17L2 // ubiquitin specific peptidase 17-like 2 // 8p23.1 // 3776	USP17L2	NM_201402	3.18552e-06	1.62856e-06	0.234923	-4.25671	cDMEM 3d down vs DMEM 2FBS 3d	28.0172	1
26776	8161444	---		---	0.00134965	0.000342704	0.236528	-4.22782	cDMEM 3d down vs DMEM 2FBS 3d	8.30904	1
19232	8090018	NM_031458 // PARP9 // poly (ADP-ribose) polymerase family, member 9 // 3q21 // 8	PARP9	NM_031458	3.36573e-11	7.28959e-09	0.237519	-4.21019	cDMEM 3d down vs DMEM 2FBS 3d	206.045	1
20819	8104901	NM_002185 // IL7R // interleukin 7 receptor // 5p13 // 3575 /// ENST00000303115	IL7R	NM_002185	2.15678e-09	9.43348e-08	0.239043	-4.18335	cDMEM 3d down vs DMEM 2FBS 3d	101.539	1
7044	7967117	NM_003733 // OASL // 2'-5'-oligoadenylate synthetase-like // 12q24.2 // 8638 ///	OASL	NM_003733	1.85332e-08	8.67339e-09	0.239623	-4.17323	cDMEM 3d down vs DMEM 2FBS 3d	70.0654	1
14318	8040080	NM_080657 // RSAD2 // radical S-adenosyl methionine domain containing 2 // 2p25.	RSAD2	NM_080657	9.70742e-09	3.89026e-09	0.24203	-4.13173	cDMEM 3d down vs DMEM 2FBS 3d	78.3726	1
24682	8141950	NM_005045 // RELN // reelin // 7q22 // 5649 /// NM_173054 // RELN // reelin // 7	RELN	NM_005045	3.42556e-09	3.3272e-10	0.248262	-4.028	cDMEM 3d down vs DMEM 2FBS 3d	93.7863	1
1247	7909271	NM_006850 // IL24 // interleukin 24 // 1q32 // 11009 /// NM_181339 // IL24 // in	IL24	NM_006850	6.57305e-07	2.64607e-07	0.248381	-4.02608	cDMEM 3d down vs DMEM 2FBS 3d	37.336	1
25801	8151816	NM_005261 // GEM // GTP binding protein overexpressed in skeletal muscle // 8q13	GEM	NM_005261	2.7466e-11	1.59426e-10	0.253421	-3.946	cDMEM 3d down vs DMEM 2FBS 3d	213.246	1
20389	8100994	NM_002089 // CXCL2 // chemokine (C-X-C motif) ligand 2 // 4q21 // 2920 /// ENST0	CXCL2	NM_002089	1.73545e-07	1.75205e-07	0.254668	-3.92668	cDMEM 3d down vs DMEM 2FBS 3d	47.3465	1
8614	7982046	NR_003312 // SNORD115-20 // small nucleolar RNA, C/D box 115-20 // 15q11.2 // 10	SNORD115-20	NR_003312	4.55164e-06	2.95871e-06	0.255429	-3.91498	cDMEM 3d down vs DMEM 2FBS 3d	26.2282	1
818	7904959	---		---	0.000525288	0.000119679	0.257445	-3.88432	cDMEM 3d down vs DMEM 2FBS 3d	10.2452	1
19877	8096335	NM_017912 // HERC6 // hect domain and RLD 6 // 4q22.1 // 55008 /// ENST000002643	HERC6	NM_017912	3.17431e-08	1.87461e-07	0.267896	-3.7328	cDMEM 3d down vs DMEM 2FBS 3d	63.8034	1
4403	7940717	NM_001012661 // SLC3A2 // solute carrier family 3 (activators of dibasic and neu	SLC3A2	NM_001012661	7.73139e-09	4.49055e-09	0.269393	-3.71205	cDMEM 3d down vs DMEM 2FBS 3d	81.516	1
7995	7976443	NM_001130080 // IFI27 // interferon, alpha-inducible protein 27 // 14q32 // 3429	IFI27	NM_001130080	8.14144e-09	3.24264e-08	0.276358	-3.61849	cDMEM 3d down vs DMEM 2FBS 3d	80.7918	1
20570	8102800	NM_014331 // SLC7A11 // solute carrier family 7, (cationic amino acid transporte	SLC7A11	NM_014331	1.30887e-11	9.80622e-11	0.282301	-3.54231	cDMEM 3d down vs DMEM 2FBS 3d	241.67	1
25777	8151629				3.37874e-06	3.17097e-06	0.283058	-3.53284	cDMEM 3d down vs DMEM 2FBS 3d	27.7146	1
27291	8166469	NR_027783 // SAT1 // spermidine/spermine N1-acetyltransferase 1 // Xp22.1 // 630	SAT1	NR_027783	1.10854e-07	2.22636e-06	0.28347	-3.5277	cDMEM 3d down vs DMEM 2FBS 3d	51.2471	1
20668	8103563	NM_017631 // DDX60 // DEAD (Asp-Glu-Ala-Asp) box polypeptide 60 // 4q32.3 // 556	DDX60	NM_017631	1.348e-09	5.30617e-08	0.286648	-3.4886	cDMEM 3d down vs DMEM 2FBS 3d	110.051	1
9931	7995895	NM_014685 // HERPUD1 // homocysteine-inducible, endoplasmic reticulum stress-ind	HERPUD1	NM_014685	3.37334e-12	1.21692e-09	0.288993	-3.46029	cDMEM 3d down vs DMEM 2FBS 3d	303.684	1
5614	7952145	NM_006389 // HYOU1 // hypoxia up-regulated 1 // 11q23.1-q23.3 // 10525 /// NM_00	HYOU1	NM_006389	1.43731e-10	7.99375e-11	0.289907	-3.44939	cDMEM 3d down vs DMEM 2FBS 3d	161.137	1
13233	8029693	NM_006732 // FOSB // FBJ murine osteosarcoma viral oncogene homolog B // 19q13.3	FOSB	NM_006732	1.59899e-07	5.66631e-08	0.293285	-3.40965	cDMEM 3d down vs DMEM 2FBS 3d	48.0376	1
1276	7909610	NM_001040619 // ATF3 // activating transcription factor 3 // 1q32.3 // 467 /// N	ATF3	NM_001040619	5.06817e-10	8.13363e-09	0.293385	-3.40849	cDMEM 3d down vs DMEM 2FBS 3d	130.057	1
14686	8043502	---		---	0.000238634	0.000114416	0.29676	-3.36972	cDMEM 3d down vs DMEM 2FBS 3d	12.1115	1
8636	7982090	NR_003357 // SNORD115-42 // small nucleolar RNA, C/D box 115-42 // 15q11.2 // 10	SNORD115-42	NR_003357	1.34179e-05	4.09094e-06	0.299749	-3.33612	cDMEM 3d down vs DMEM 2FBS 3d	21.4139	1
17297	8070182	NM_004414 // RCAN1 // regulator of calcineurin 1 // 21q22.1-q22.2|21q22.12 // 18	RCAN1	NM_004414	7.78624e-09	2.59092e-08	0.304501	-3.28406	cDMEM 3d down vs DMEM 2FBS 3d	81.4166	1
6270	7958884	NM_016816 // OAS1 // 2',5'-oligoadenylate synthetase 1, 40/46kDa // 12q24.1 // 4	OAS1	NM_016816	9.61103e-12	4.12587e-09	0.305426	-3.27411	cDMEM 3d down vs DMEM 2FBS 3d	254.589	1
24923	8144388	NM_018088 // FAM90A1 // family with sequence similarity 90, member A1 // 12p13.3	FAM90A1	NM_018088	2.13654e-06	9.51274e-07	0.305536	-3.27294	cDMEM 3d down vs DMEM 2FBS 3d	30.1495	1
15960	8056285	NM_022168 // IFIH1 // interferon induced with helicase C domain 1 // 2q24 // 641	IFIH1	NM_022168	3.93867e-06	7.84672e-06	0.311377	-3.21154	cDMEM 3d down vs DMEM 2FBS 3d	26.9405	1
17746	8074606	NM_017414 // USP18 // ubiquitin specific peptidase 18 // 22q11.21 // 11274 /// E	USP18	NM_017414	2.6714e-12	5.85839e-13	0.313577	-3.18901	cDMEM 3d down vs DMEM 2FBS 3d	315.84	1
8600	7982018	NR_003298 // SNORD115-6 // small nucleolar RNA, C/D box 115-6 // 15q11.2 // 1000	SNORD115-6	NR_003298	1.52916e-05	4.43557e-06	0.316759	-3.15697	cDMEM 3d down vs DMEM 2FBS 3d	20.8883	1
17242	8069676	NM_006988 // ADAMTS1 // ADAM metallopeptidase with thrombospondin type 1 motif,	ADAMTS1	NM_006988	6.13558e-09	2.50185e-09	0.3219	-3.10656	cDMEM 3d down vs DMEM 2FBS 3d	84.8333	1
8595	7982008	NR_001291 // SNORD115-1 // small nucleolar RNA, C/D box 115-1 // 15q11.2 // 3384	SNORD115-1	NR_001291	3.2719e-05	9.19935e-06	0.3293	-3.03674	cDMEM 3d down vs DMEM 2FBS 3d	18.046	1
8607	7982032	NR_001291 // SNORD115-1 // small nucleolar RNA, C/D box 115-1 // 15q11.2 // 3384	SNORD115-1	NR_001291	3.2719e-05	9.19935e-06	0.3293	-3.03674	cDMEM 3d down vs DMEM 2FBS 3d	18.046	1
8610	7982038	NR_001291 // SNORD115-1 // small nucleolar RNA, C/D box 115-1 // 15q11.2 // 3384	SNORD115-1	NR_001291	3.2719e-05	9.19935e-06	0.3293	-3.03674	cDMEM 3d down vs DMEM 2FBS 3d	18.046	1
24937	8144424	NM_018088 // FAM90A1 // family with sequence similarity 90, member A1 // 12p13.3	FAM90A1	NM_018088	6.95679e-07	4.51761e-07	0.330469	-3.02601	cDMEM 3d down vs DMEM 2FBS 3d	36.9568	1
24941	8144440	NM_018088 // FAM90A1 // family with sequence similarity 90, member A1 // 12p13.3	FAM90A1	NM_018088	6.95679e-07	4.51761e-07	0.330469	-3.02601	cDMEM 3d down vs DMEM 2FBS 3d	36.9568	1
24943	8144448	NM_018088 // FAM90A1 // family with sequence similarity 90, member A1 // 12p13.3	FAM90A1	NM_018088	2.65596e-07	2.29217e-07	0.331783	-3.01401	cDMEM 3d down vs DMEM 2FBS 3d	43.9033	1
6236	7958410	NM_007076 // FICD // FIC domain containing // 12q24.1 // 11153 /// ENST000003615	FICD	NM_007076	1.76151e-06	1.13546e-05	0.333734	-2.9964	cDMEM 3d down vs DMEM 2FBS 3d	31.2318	1
13280	8030128	NM_014330 // PPP1R15A // protein phosphatase 1, regulatory (inhibitor) subunit 1	PPP1R15A	NM_014330	3.00452e-10	1.71633e-08	0.336756	-2.96951	cDMEM 3d down vs DMEM 2FBS 3d	142.165	1
6271	7958895	NM_006187 // OAS3 // 2'-5'-oligoadenylate synthetase 3, 100kDa // 12q24.2 // 494	OAS3	NM_006187	1.68873e-06	1.02176e-05	0.342284	-2.92155	cDMEM 3d down vs DMEM 2FBS 3d	31.4731	1
8682	7982366	NM_001144757 // SCG5 // secretogranin V (7B2 protein) // 15q13-q14 // 6447 /// N	SCG5	NM_001144757	0.000114597	7.91789e-06	0.34385	-2.90825	cDMEM 3d down vs DMEM 2FBS 3d	14.0786	1
11061	8007446	NM_005533 // IFI35 // interferon-induced protein 35 // 17q21 // 3430 /// ENST000	IFI35	NM_005533	6.29837e-09	4.25287e-08	0.348136	-2.87244	cDMEM 3d down vs DMEM 2FBS 3d	84.4511	1
7716	7973618	NM_006084 // IRF9 // interferon regulatory factor 9 // 14q11.2 // 10379 /// ENST	IRF9	NM_006084	1.65375e-09	8.55084e-09	0.348447	-2.86988	cDMEM 3d down vs DMEM 2FBS 3d	106.267	1
24938	8144428	NM_018088 // FAM90A1 // family with sequence similarity 90, member A1 // 12p13.3	FAM90A1	NM_018088	1.68804e-07	1.50091e-07	0.349216	-2.86355	cDMEM 3d down vs DMEM 2FBS 3d	47.5792	1
24939	8144432	NM_018088 // FAM90A1 // family with sequence similarity 90, member A1 // 12p13.3	FAM90A1	NM_018088	1.68804e-07	1.50091e-07	0.349216	-2.86355	cDMEM 3d down vs DMEM 2FBS 3d	47.5792	1
24940	8144436	NM_018088 // FAM90A1 // family with sequence similarity 90, member A1 // 12p13.3	FAM90A1	NM_018088	1.68804e-07	1.50091e-07	0.349216	-2.86355	cDMEM 3d down vs DMEM 2FBS 3d	47.5792	1
24942	8144444	NM_018088 // FAM90A1 // family with sequence similarity 90, member A1 // 12p13.3	FAM90A1	NM_018088	1.68804e-07	1.50091e-07	0.349216	-2.86355	cDMEM 3d down vs DMEM 2FBS 3d	47.5792	1
14685	8043500	---		---	0.00128193	0.000848403	0.355925	-2.80958	cDMEM 3d down vs DMEM 2FBS 3d	8.40712	1
28476	8176572	ENST00000455344 // FRG2C // FSHD region gene 2 family, member C // 3p12.3 // 100	FRG2C	ENST00000455344	0.000939144	0.000147781	0.358008	-2.79323	cDMEM 3d down vs DMEM 2FBS 3d	9.01787	1
2294	7919800	NM_004079 // CTSS // cathepsin S // 1q21 // 1520 /// ENST00000368985 // CTSS //	CTSS	NM_004079	8.73513e-08	6.06653e-07	0.360657	-2.77272	cDMEM 3d down vs DMEM 2FBS 3d	53.4422	1
26880	8162276	NM_005384 // NFIL3 // nuclear factor, interleukin 3 regulated // 9q22 // 4783 //	NFIL3	NM_005384	1.23479e-07	8.70925e-06	0.361152	-2.76891	cDMEM 3d down vs DMEM 2FBS 3d	50.2817	1
6944	7965979	NM_001034173 // ALDH1L2 // aldehyde dehydrogenase 1 family, member L2 // 12q23.3	ALDH1L2	NM_001034173	4.80463e-08	5.34263e-06	0.361486	-2.76636	cDMEM 3d down vs DMEM 2FBS 3d	59.3487	1
20305	8100310	---		---	0.00217598	0.00114622	0.363845	-2.74842	cDMEM 3d down vs DMEM 2FBS 3d	7.43724	1
11386	8010978	ENST00000435467 // LOC100130876 // hypothetical LOC100130876 // 17p13.3 // 10013	LOC100130876	ENST00000435467	0.000733289	0.000949081	0.368216	-2.7158	cDMEM 3d down vs DMEM 2FBS 3d	9.52626	1
25459	8149204	NM_018088 // FAM90A1 // family with sequence similarity 90, member A1 // 12p13.3	FAM90A1	NM_018088	6.90209e-08	6.34412e-08	0.36846	-2.714	cDMEM 3d down vs DMEM 2FBS 3d	55.6995	1
3073	7927631	NM_012242 // DKK1 // dickkopf homolog 1 (Xenopus laevis) // 10q11.2 // 22943 ///	DKK1	NM_012242	9.45608e-07	8.66124e-08	0.369124	-2.70912	cDMEM 3d down vs DMEM 2FBS 3d	34.9666	1
3225	7929072	NM_012420 // IFIT5 // interferon-induced protein with tetratricopeptide repeats	IFIT5	NM_012420	7.2341e-08	3.75472e-07	0.372143	-2.68714	cDMEM 3d down vs DMEM 2FBS 3d	55.2421	1
6459	7960896	NM_001040071 // LOC650293 // seven transmembrane helix receptor // 4p16.1 // 650	LOC650293	NM_001040071	1.22175e-05	3.70217e-06	0.376393	-2.6568	cDMEM 3d down vs DMEM 2FBS 3d	21.7979	1
2602	7922976	NM_000963 // PTGS2 // prostaglandin-endoperoxide synthase 2 (prostaglandin G/H s	PTGS2	NM_000963	3.53135e-06	4.56687e-06	0.379231	-2.63692	cDMEM 3d down vs DMEM 2FBS 3d	27.4896	1
17563	8072678	NM_002133 // HMOX1 // heme oxygenase (decycling) 1 // 22q12|22q13.1 // 3162 ///	HMOX1	NM_002133	6.87654e-13	1.8722e-07	0.379806	-2.63293	cDMEM 3d down vs DMEM 2FBS 3d	396.741	1
16218	8059650	NM_080424 // SP110 // SP110 nuclear body protein // 2q37.1 // 3431 /// NM_004509	SP110	NM_080424	4.98905e-06	1.22407e-05	0.381623	-2.62038	cDMEM 3d down vs DMEM 2FBS 3d	25.7852	1
8531	7981724	BC021276 // IGHD // immunoglobulin heavy constant delta // 14q32.33 // 3495 ///	IGHD	BC021276	0.00830768	0.00221208	0.381953	-2.61812	cDMEM 3d down vs DMEM 2FBS 3d	5.32287	1
3284	7929750	NM_020354 // ENTPD7 // ectonucleoside triphosphate diphosphohydrolase 7 // --- /	ENTPD7	NM_020354	6.23408e-08	1.8159e-07	0.38215	-2.61678	cDMEM 3d down vs DMEM 2FBS 3d	56.7028	1
26368	8157231	---		---	0.00177674	0.00142092	0.382945	-2.61134	cDMEM 3d down vs DMEM 2FBS 3d	7.79895	1
27057	8164165	NM_005347 // HSPA5 // heat shock 70kDa protein 5 (glucose-regulated protein, 78k	HSPA5	NM_005347	8.30856e-08	3.80196e-07	0.383996	-2.60419	cDMEM 3d down vs DMEM 2FBS 3d	53.9147	1
26675	8160559	NM_014314 // DDX58 // DEAD (Asp-Glu-Ala-Asp) box polypeptide 58 // 9p12 // 23586	DDX58	NM_014314	1.63827e-07	7.82353e-06	0.389076	-2.57019	cDMEM 3d down vs DMEM 2FBS 3d	47.8318	1
5521	7951259	NM_002425 // MMP10 // matrix metallopeptidase 10 (stromelysin 2) // 11q22.3 // 4	MMP10	NM_002425	1.34043e-08	2.55155e-06	0.389765	-2.56565	cDMEM 3d down vs DMEM 2FBS 3d	74.1155	1
19350	8091327	NM_021105 // PLSCR1 // phospholipid scramblase 1 // 3q23 // 5359 /// ENST0000034	PLSCR1	NM_021105	1.14487e-07	1.27351e-06	0.391428	-2.55475	cDMEM 3d down vs DMEM 2FBS 3d	50.9566	1
6294	7959102	NM_014365 // HSPB8 // heat shock 22kDa protein 8 // 12q24.23 // 26353 /// ENST00	HSPB8	NM_014365	0.00054171	7.05491e-05	0.392049	-2.5507	cDMEM 3d down vs DMEM 2FBS 3d	10.1772	1
6460	7960898	---		---	6.37171e-06	2.30111e-06	0.403277	-2.47969	cDMEM 3d down vs DMEM 2FBS 3d	24.6365	1
17453	8071559	NM_022044 // SDF2L1 // stromal cell-derived factor 2-like 1 // 22q11.21 // 23753	SDF2L1	NM_022044	9.6973e-08	2.40515e-06	0.407119	-2.45629	cDMEM 3d down vs DMEM 2FBS 3d	52.4688	1
7427	7971104	NM_016179 // TRPC4 // transient receptor potential cation channel, subfamily C,	TRPC4	NM_016179	0.000291212	3.69868e-05	0.409947	-2.43934	cDMEM 3d down vs DMEM 2FBS 3d	11.6173	1
24936	8144422	NM_001040071 // LOC650293 // seven transmembrane helix receptor // 4p16.1 // 650	LOC650293	NM_001040071	3.25823e-09	3.2134e-09	0.41656	-2.40061	cDMEM 3d down vs DMEM 2FBS 3d	94.5969	1
16199	8059376	NM_001136529 // SERPINE2 // serpin peptidase inhibitor, clade E (nexin, plasmino	SERPINE2	NM_001136529	8.35982e-05	1.99458e-06	0.417533	-2.39502	cDMEM 3d down vs DMEM 2FBS 3d	15.0007	1
16584	8063386	NM_005194 // CEBPB // CCAAT/enhancer binding protein (C/EBP), beta // 20q13.1 //	CEBPB	NM_005194	2.41789e-06	4.62105e-05	0.418472	-2.38965	cDMEM 3d down vs DMEM 2FBS 3d	29.4739	1
6515	7961371	NM_030640 // DUSP16 // dual specificity phosphatase 16 // 12p13 // 80824 /// ENS	DUSP16	NM_030640	6.53597e-07	7.94904e-06	0.419434	-2.38416	cDMEM 3d down vs DMEM 2FBS 3d	37.374	1
6760	7964119	NM_005419 // STAT2 // signal transducer and activator of transcription 2, 113kDa	STAT2	NM_005419	7.25872e-09	1.81045e-08	0.420815	-2.37634	cDMEM 3d down vs DMEM 2FBS 3d	82.4086	1
25766	8151605	AF495523 // REXO1L1 // REX1, RNA exonuclease 1 homolog (S. cerevisiae)-like 1 //	REXO1L1	AF495523	7.54775e-06	2.05545e-05	0.420997	-2.37531	cDMEM 3d down vs DMEM 2FBS 3d	23.8681	1
25769	8151613	AF495523 // REXO1L1 // REX1, RNA exonuclease 1 homolog (S. cerevisiae)-like 1 //	REXO1L1	AF495523	7.54775e-06	2.05545e-05	0.420997	-2.37531	cDMEM 3d down vs DMEM 2FBS 3d	23.8681	1
25771	8151617	AF495523 // REXO1L1 // REX1, RNA exonuclease 1 homolog (S. cerevisiae)-like 1 //	REXO1L1	AF495523	7.54775e-06	2.05545e-05	0.420997	-2.37531	cDMEM 3d down vs DMEM 2FBS 3d	23.8681	1
25773	8151621	AF495523 // REXO1L1 // REX1, RNA exonuclease 1 homolog (S. cerevisiae)-like 1 //	REXO1L1	AF495523	7.54775e-06	2.05545e-05	0.420997	-2.37531	cDMEM 3d down vs DMEM 2FBS 3d	23.8681	1
25775	8151625	AF495523 // REXO1L1 // REX1, RNA exonuclease 1 homolog (S. cerevisiae)-like 1 //	REXO1L1	AF495523	7.54775e-06	2.05545e-05	0.420997	-2.37531	cDMEM 3d down vs DMEM 2FBS 3d	23.8681	1
7899	7975457	---		---	0.000803706	0.00132886	0.421032	-2.37512	cDMEM 3d down vs DMEM 2FBS 3d	9.33544	1
13606	8033257	NM_000064 // C3 // complement component 3 // 19p13.3-p13.2 // 718 /// ENST000002	C3	NM_000064	0.000105071	5.09001e-05	0.422431	-2.36725	cDMEM 3d down vs DMEM 2FBS 3d	14.3275	1
26167	8155453	---		---	0.00955096	0.0015384	0.423336	-2.36219	cDMEM 3d down vs DMEM 2FBS 3d	5.1277	1
26757	8161375	---		---	0.00955096	0.0015384	0.423336	-2.36219	cDMEM 3d down vs DMEM 2FBS 3d	5.1277	1
7623	7972826	NR_027701 // C13orf29 // chromosome 13 open reading frame 29 // 13q34 // 283487	C13orf29	NR_027701	0.0104506	0.00187251	0.423709	-2.36011	cDMEM 3d down vs DMEM 2FBS 3d	5.00399	1
20669	8103601	NM_001012967 // DDX60L // DEAD (Asp-Glu-Ala-Asp) box polypeptide 60-like // 4q32	DDX60L	NM_001012967	4.33079e-08	1.54893e-07	0.425459	-2.3504	cDMEM 3d down vs DMEM 2FBS 3d	60.4359	1
25499	8149345	ENST00000420692 // CTSB // cathepsin B // 8p22 // 1508 /// ENST00000420692 // CT	CTSB	ENST00000420692	8.38592e-05	2.04386e-05	0.425736	-2.34888	cDMEM 3d down vs DMEM 2FBS 3d	14.9913	1
12405	8021453	NM_033280 // SEC11C // SEC11 homolog C (S. cerevisiae) // 18q21.32 // 90701 ///	SEC11C	NM_033280	4.24134e-05	6.60256e-06	0.425887	-2.34804	cDMEM 3d down vs DMEM 2FBS 3d	17.1556	1
23561	8131631	NM_178423 // HDAC9 // histone deacetylase 9 // 7p21.1 // 9734 /// NM_178425 // H	HDAC9	NM_178423	2.55987e-08	6.57527e-07	0.426831	-2.34285	cDMEM 3d down vs DMEM 2FBS 3d	66.2398	1
25768	8151609	NM_172239 // REXO1L1 // REX1, RNA exonuclease 1 homolog (S. cerevisiae)-like 1 /	REXO1L1	NM_172239	4.73406e-06	3.69159e-06	0.429711	-2.32714	cDMEM 3d down vs DMEM 2FBS 3d	26.0377	1
21564	8112519	ENST00000360795 // LOC100133280 // similar to Putative POM121-like protein 1-lik	LOC100133280	ENST00000360795	1.07725e-05	4.69302e-06	0.430095	-2.32507	cDMEM 3d down vs DMEM 2FBS 3d	22.323	1
25778	8151631	NR_003594 // REXO1L2P // REX1, RNA exonuclease 1 homolog (S. cerevisiae)-like 2	REXO1L2P	NR_003594	2.05503e-06	2.86211e-06	0.430621	-2.32223	cDMEM 3d down vs DMEM 2FBS 3d	30.3648	1
11700	8014316	NM_002985 // CCL5 // chemokine (C-C motif) ligand 5 // 17q11.2-q12 // 6352 /// E	CCL5	NM_002985	3.50424e-05	1.44321e-05	0.432452	-2.31239	cDMEM 3d down vs DMEM 2FBS 3d	17.8069	1
24953	8144496	NM_001040071 // LOC650293 // seven transmembrane helix receptor // 4p16.1 // 650	LOC650293	NM_001040071	5.18155e-09	7.46353e-09	0.433536	-2.30661	cDMEM 3d down vs DMEM 2FBS 3d	87.3404	1
8619	7982056	NR_003342 // SNORD115-25 // small nucleolar RNA, C/D box 115-25 // 15q11.2 // 10	SNORD115-25	NR_003342	0.000329475	0.000135254	0.433701	-2.30574	cDMEM 3d down vs DMEM 2FBS 3d	11.319	1
5371	7949896	ENST00000454336 // OR7E87P // olfactory receptor, family 7, subfamily E, member	OR7E87P	ENST00000454336	5.33175e-07	1.69385e-07	0.434405	-2.302	cDMEM 3d down vs DMEM 2FBS 3d	38.7661	1
4883	7945648	NM_001004325 // KRTAP5-2 // keratin associated protein 5-2 // 11p15.5 // 440021	KRTAP5-2	NM_001004325	3.50864e-06	2.74494e-06	0.434495	-2.30152	cDMEM 3d down vs DMEM 2FBS 3d	27.5223	1
17026	8067680	NM_001037335 // PRIC285 // peroxisomal proliferator-activated receptor A interac	PRIC285	NM_001037335	1.73703e-06	4.88364e-07	0.435282	-2.29736	cDMEM 3d down vs DMEM 2FBS 3d	31.3117	1
18479	8082075	NM_138287 // DTX3L // deltex 3-like (Drosophila) // 3q21.1 // 151636 /// ENST000	DTX3L	NM_138287	2.84108e-09	6.89701e-07	0.436733	-2.28973	cDMEM 3d down vs DMEM 2FBS 3d	96.8494	1
21048	8107321	AB048207 // C5orf26 // chromosome 5 open reading frame 26 // 5q21-q22 // 114915	C5orf26	AB048207	5.57124e-07	2.35575e-07	0.43797	-2.28326	cDMEM 3d down vs DMEM 2FBS 3d	38.4617	1
23367	8129677	NM_001143676 // SGK1 // serum/glucocorticoid regulated kinase 1 // 6q23 // 6446	SGK1	NM_001143676	4.44769e-10	1.1069e-09	0.438369	-2.28118	cDMEM 3d down vs DMEM 2FBS 3d	132.983	1
23	7896817	NM_005101 // ISG15 // ISG15 ubiquitin-like modifier // 1p36.33 // 9636 /// ENST0	ISG15	NM_005101	2.68685e-05	1.58781e-05	0.438424	-2.2809	cDMEM 3d down vs DMEM 2FBS 3d	18.7481	1
18042	8077441	NM_003670 // BHLHE40 // basic helix-loop-helix family, member e40 // 3p26 // 855	BHLHE40	NM_003670	2.86496e-08	1.22028e-06	0.440397	-2.27068	cDMEM 3d down vs DMEM 2FBS 3d	64.9538	1
24211	8137709	NM_182491 // ZFAND2A // zinc finger, AN1-type domain 2A // 7p22.3 // 90637 /// E	ZFAND2A	NM_182491	2.37629e-10	1.78096e-06	0.440611	-2.26958	cDMEM 3d down vs DMEM 2FBS 3d	147.95	1
10839	8005475	NM_001037330 // TRIM16L // tripartite motif-containing 16-like // 17p11.2 // 147	TRIM16L	NM_001037330	7.45247e-08	2.85007e-07	0.442171	-2.26157	cDMEM 3d down vs DMEM 2FBS 3d	54.9544	1
18481	8082100	NM_017554 // PARP14 // poly (ADP-ribose) polymerase family, member 14 // 3q21.1	PARP14	NM_017554	4.61337e-09	1.72851e-06	0.442227	-2.26128	cDMEM 3d down vs DMEM 2FBS 3d	89.1048	1
15931	8055952	NM_006186 // NR4A2 // nuclear receptor subfamily 4, group A, member 2 // 2q22-q2	NR4A2	NM_006186	0.000369784	0.000371979	0.443959	-2.25246	cDMEM 3d down vs DMEM 2FBS 3d	11.0456	1
21437	8111214	XM_001131132 // LOC729724 // similar to TBP-associated factor 11 // 5p15.1 // 72	LOC729724	XM_001131132	6.95217e-07	6.60848e-07	0.446852	-2.23788	cDMEM 3d down vs DMEM 2FBS 3d	36.9613	1
19989	8097461	NM_012118 // CCRN4L // CCR4 carbon catabolite repression 4-like (S. cerevisiae)	CCRN4L	NM_012118	5.91625e-06	4.6878e-05	0.447428	-2.235	cDMEM 3d down vs DMEM 2FBS 3d	24.9799	1
25460	8149208	ENST00000420198 // OR7E125P // olfactory receptor, family 7, subfamily E, member	OR7E125P	ENST00000420198	9.02178e-08	2.44022e-07	0.447508	-2.23459	cDMEM 3d down vs DMEM 2FBS 3d	53.1396	1
8490	7981290	NM_004184 // WARS // tryptophanyl-tRNA synthetase // 14q32.31 // 7453 /// NM_173	WARS	NM_004184	6.5147e-08	9.02218e-08	0.447739	-2.23344	cDMEM 3d down vs DMEM 2FBS 3d	56.2667	1
28160	8174076	NM_000169 // GLA // galactosidase, alpha // Xq22 // 2717 /// ENST00000218516 //	GLA	NM_000169	0.000267432	7.12362e-06	0.450744	-2.21856	cDMEM 3d down vs DMEM 2FBS 3d	11.8267	1
12234	8019804	BC041849 // ROCK1 // Rho-associated, coiled-coil containing protein kinase 1 //	ROCK1	BC041849	0.00360727	0.00176351	0.451096	-2.21683	cDMEM 3d down vs DMEM 2FBS 3d	6.58546	1
28664	8178090	NM_001040437 // C6orf48 // chromosome 6 open reading frame 48 // 6p21.3 // 50854	C6orf48	NM_001040437	1.69579e-05	1.81417e-06	0.451159	-2.21651	cDMEM 3d down vs DMEM 2FBS 3d	20.4804	1
28797	8179326	NM_001040437 // C6orf48 // chromosome 6 open reading frame 48 // 6p21.3 // 50854	C6orf48	NM_001040437	1.69579e-05	1.81417e-06	0.451159	-2.21651	cDMEM 3d down vs DMEM 2FBS 3d	20.4804	1
25770	8151615				5.73482e-06	9.75988e-06	0.45131	-2.21577	cDMEM 3d down vs DMEM 2FBS 3d	25.1253	1
19729	8095005	AK300495 // CWH43 // cell wall biogenesis 43 C-terminal homolog (S. cerevisiae)	CWH43	AK300495	4.64227e-05	1.81122e-05	0.45142	-2.21523	cDMEM 3d down vs DMEM 2FBS 3d	16.8546	1
26046	8154381	NM_203403 // C9orf150 // chromosome 9 open reading frame 150 // 9p23 // 286343 /	C9orf150	NM_203403	6.95885e-08	6.57381e-06	0.451817	-2.21329	cDMEM 3d down vs DMEM 2FBS 3d	55.6195	1
18603	8083415	NM_001086 // AADAC // arylacetamide deacetylase (esterase) // 3q21.3-q25.2 // 13	AADAC	NM_001086	5.29836e-07	1.98553e-05	0.451964	-2.21257	cDMEM 3d down vs DMEM 2FBS 3d	38.8098	1
17399	8071155	NM_017414 // USP18 // ubiquitin specific peptidase 18 // 22q11.21 // 11274 /// E	USP18	NM_017414	1.71545e-08	3.89826e-08	0.451996	-2.21241	cDMEM 3d down vs DMEM 2FBS 3d	71.012	1
16058	8057744	NM_007315 // STAT1 // signal transducer and activator of transcription 1, 91kDa	STAT1	NM_007315	1.50759e-10	1.4932e-08	0.454392	-2.20074	cDMEM 3d down vs DMEM 2FBS 3d	159.837	1
23391	8129953	NM_006734 // HIVEP2 // human immunodeficiency virus type I enhancer binding prot	HIVEP2	NM_006734	7.94616e-07	6.36561e-06	0.455872	-2.1936	cDMEM 3d down vs DMEM 2FBS 3d	36.0822	1
9527	7991587	NM_203472 // SELS // selenoprotein S // 15q26.3 // 55829 /// NM_018445 // SELS /	SELS	NM_203472	2.72995e-07	1.22659e-06	0.456099	-2.1925	cDMEM 3d down vs DMEM 2FBS 3d	43.6893	1
11785	8015221	NM_033059 // KRTAP4-11 // keratin associated protein 4-11 // 17q21.2 // 653240 /	KRTAP4-11	NM_033059	2.68837e-08	2.03226e-05	0.456394	-2.19109	cDMEM 3d down vs DMEM 2FBS 3d	65.6774	1
14940	8045804	---		---	0.00702282	0.000609112	0.457559	-2.18551	cDMEM 3d down vs DMEM 2FBS 3d	5.5638	1
19387	8091637	NM_004733 // SLC33A1 // solute carrier family 33 (acetyl-CoA transporter), membe	SLC33A1	NM_004733	5.75296e-08	6.56401e-07	0.459197	-2.17772	cDMEM 3d down vs DMEM 2FBS 3d	57.5065	1
11548	8012953	NM_006470 // TRIM16 // tripartite motif-containing 16 // 17p11.2 // 10626 /// EN	TRIM16	NM_006470	1.11173e-07	4.03127e-06	0.459613	-2.17574	cDMEM 3d down vs DMEM 2FBS 3d	51.2211	1
14080	8037970	NM_003706 // PLA2G4C // phospholipase A2, group IVC (cytosolic, calcium-independ	PLA2G4C	NM_003706	1.12206e-06	3.02732e-07	0.459718	-2.17525	cDMEM 3d down vs DMEM 2FBS 3d	33.9006	1
25765	8151603	NR_003594 // REXO1L2P // REX1, RNA exonuclease 1 homolog (S. cerevisiae)-like 2	REXO1L2P	NR_003594	9.98279e-05	0.000106041	0.459895	-2.17441	cDMEM 3d down vs DMEM 2FBS 3d	14.476	1
25767	8151607	NR_003594 // REXO1L2P // REX1, RNA exonuclease 1 homolog (S. cerevisiae)-like 2	REXO1L2P	NR_003594	9.98279e-05	0.000106041	0.459895	-2.17441	cDMEM 3d down vs DMEM 2FBS 3d	14.476	1
25774	8151623	NR_003594 // REXO1L2P // REX1, RNA exonuclease 1 homolog (S. cerevisiae)-like 2	REXO1L2P	NR_003594	9.98279e-05	0.000106041	0.459895	-2.17441	cDMEM 3d down vs DMEM 2FBS 3d	14.476	1
1171	7908409	NM_002923 // RGS2 // regulator of G-protein signaling 2, 24kDa // 1q31 // 5997 /	RGS2	NM_002923	2.7899e-06	3.53788e-05	0.462363	-2.1628	cDMEM 3d down vs DMEM 2FBS 3d	28.7094	1
4642	7943218	NM_015368 // PANX1 // pannexin 1 // 11q21 // 24145 /// ENST00000227638 // PANX1	PANX1	NM_015368	6.68658e-07	3.52961e-07	0.46944	-2.1302	cDMEM 3d down vs DMEM 2FBS 3d	37.2212	1
25776	8151627				0.00015099	0.000236933	0.470069	-2.12735	cDMEM 3d down vs DMEM 2FBS 3d	13.3108	1
25505	8149361	NM_018088 // FAM90A1 // family with sequence similarity 90, member A1 // 12p13.3	FAM90A1	NM_018088	1.09805e-07	2.7409e-07	0.470353	-2.12606	cDMEM 3d down vs DMEM 2FBS 3d	51.333	1
13784	8035304	NM_004335 // BST2 // bone marrow stromal cell antigen 2 // 19p13.2 // 684 /// EN	BST2	NM_004335	8.01613e-05	0.000126886	0.470629	-2.12482	cDMEM 3d down vs DMEM 2FBS 3d	15.1271	1
20919	8105989	AK302597 // POM121L8P // POM121 membrane glycoprotein-like 8 (rat) pseudogene //	POM121L8P	AK302597	0.00256842	0.00126953	0.470717	-2.12442	cDMEM 3d down vs DMEM 2FBS 3d	7.15011	1
11784	8015218	NM_031960 // KRTAP4-8 // keratin associated protein 4-8 // 17q21.2 // 728224 ///	KRTAP4-8	NM_031960	3.35338e-09	3.28333e-06	0.47091	-2.12355	cDMEM 3d down vs DMEM 2FBS 3d	94.1302	1
25446	8149148	BC069690 // DEFA5 // defensin, alpha 5, Paneth cell-specific // 8pter-p21 // 167	DEFA5	BC069690	5.87847e-09	1.49628e-08	0.472741	-2.11533	cDMEM 3d down vs DMEM 2FBS 3d	85.4617	1
28663	8178086	NM_005346 // HSPA1B // heat shock 70kDa protein 1B // 6p21.3 // 3304 /// NM_0053	HSPA1B	NM_005346	3.14815e-10	4.05694e-05	0.472967	-2.11431	cDMEM 3d down vs DMEM 2FBS 3d	141.04	1
28796	8179324	NM_005346 // HSPA1B // heat shock 70kDa protein 1B // 6p21.3 // 3304 /// NM_0053	HSPA1B	NM_005346	3.14815e-10	4.05694e-05	0.472967	-2.11431	cDMEM 3d down vs DMEM 2FBS 3d	141.04	1
22239	8118314	NM_005346 // HSPA1B // heat shock 70kDa protein 1B // 6p21.3 // 3304 /// NM_0053	HSPA1B	NM_005346	3.63727e-10	3.99024e-05	0.473064	-2.11388	cDMEM 3d down vs DMEM 2FBS 3d	137.617	1
23677	8132830	---		---	0.00414987	0.000363807	0.473279	-2.11292	cDMEM 3d down vs DMEM 2FBS 3d	6.3614	1
26955	8163002	NM_004235 // KLF4 // Kruppel-like factor 4 (gut) // 9q31 // 9314 /// ENST0000037	KLF4	NM_004235	0.000673963	0.000180406	0.474546	-2.10728	cDMEM 3d down vs DMEM 2FBS 3d	9.70438	1
6875	7965322	NM_000899 // KITLG // KIT ligand // 12q22 // 4254 /// NM_003994 // KITLG // KIT	KITLG	NM_000899	1.59894e-09	1.01954e-06	0.475733	-2.10202	cDMEM 3d down vs DMEM 2FBS 3d	106.882	1
24806	8143279	NM_020119 // ZC3HAV1 // zinc finger CCCH-type, antiviral 1 // 7q34 // 56829 ///	ZC3HAV1	NM_020119	1.34819e-07	1.85369e-07	0.477481	-2.09433	cDMEM 3d down vs DMEM 2FBS 3d	49.508	1
25509	8149383	NM_018088 // FAM90A1 // family with sequence similarity 90, member A1 // 12p13.3	FAM90A1	NM_018088	4.72019e-07	8.79738e-07	0.47752	-2.09415	cDMEM 3d down vs DMEM 2FBS 3d	39.6217	1
25772	8151619	NR_003594 // REXO1L2P // REX1, RNA exonuclease 1 homolog (S. cerevisiae)-like 2	REXO1L2P	NR_003594	6.1018e-05	8.42261e-05	0.480064	-2.08306	cDMEM 3d down vs DMEM 2FBS 3d	15.9705	1
28795	8179322	NM_005345 // HSPA1A // heat shock 70kDa protein 1A // 6p21.3 // 3303 /// BC00245	HSPA1A	NM_005345	6.03969e-10	2.8166e-05	0.480131	-2.08276	cDMEM 3d down vs DMEM 2FBS 3d	126.226	1
17942	8076298	---		---	0.000301371	0.000154927	0.480195	-2.08249	cDMEM 3d down vs DMEM 2FBS 3d	11.5339	1
22238	8118310	NM_005345 // HSPA1A // heat shock 70kDa protein 1A // 6p21.3 // 3303 /// BC00245	HSPA1A	NM_005345	4.38823e-10	2.00689e-05	0.480823	-2.07977	cDMEM 3d down vs DMEM 2FBS 3d	133.288	1
14321	8040103	NM_002166 // ID2 // inhibitor of DNA binding 2, dominant negative helix-loop-hel	ID2	NM_002166	0.00170361	8.58158e-05	0.481166	-2.07828	cDMEM 3d down vs DMEM 2FBS 3d	7.87545	1
19505	8092726	NM_021101 // CLDN1 // claudin 1 // 3q28-q29 // 9076 /// ENST00000295522 // CLDN1	CLDN1	NM_021101	8.48083e-10	4.60843e-07	0.481541	-2.07667	cDMEM 3d down vs DMEM 2FBS 3d	119.122	1
10114	7997904	AK295122 // ZNF778 // zinc finger protein 778 // 16q24.3 // 197320	ZNF778	AK295122	3.37229e-07	1.37397e-06	0.481548	-2.07663	cDMEM 3d down vs DMEM 2FBS 3d	42.0755	1
21561	8112476	ENST00000360795 // LOC100133280 // similar to Putative POM121-like protein 1-lik	LOC100133280	ENST00000360795	0.00304955	0.00137269	0.48289	-2.07087	cDMEM 3d down vs DMEM 2FBS 3d	6.86079	1
18279	8080084	NM_006010 // MANF // mesencephalic astrocyte-derived neurotrophic factor // 3p21	MANF	NM_006010	1.20016e-08	1.88054e-07	0.48334	-2.06894	cDMEM 3d down vs DMEM 2FBS 3d	75.5481	1
25552	8149825	NM_003155 // STC1 // stanniocalcin 1 // 8p21-p11.2 // 6781 /// ENST00000290271 /	STC1	NM_003155	1.06397e-08	4.65543e-05	0.484006	-2.06609	cDMEM 3d down vs DMEM 2FBS 3d	77.1394	1
16291	8060344	NM_021158 // TRIB3 // tribbles homolog 3 (Drosophila) // 20p13-p12.2 // 57761 //	TRIB3	NM_021158	2.44312e-09	3.69359e-05	0.484949	-2.06207	cDMEM 3d down vs DMEM 2FBS 3d	99.3907	1
25469	8149228	NR_027000 // LOC349196 // hypothetical LOC349196 // 8p23.1 // 349196 /// AK09483	LOC349196	NR_027000	3.69595e-08	6.97707e-07	0.485879	-2.05812	cDMEM 3d down vs DMEM 2FBS 3d	62.1324	1
24602	8141150	NM_133436 // ASNS // asparagine synthetase // 7q21.3 // 440 /// NM_183356 // ASN	ASNS	NM_133436	3.66252e-10	1.72053e-05	0.486006	-2.05759	cDMEM 3d down vs DMEM 2FBS 3d	137.455	1
11708	8014391	NM_021006 // CCL3L1 // chemokine (C-C motif) ligand 3-like 1 // 17q21.1 // 6349	CCL3L1	NM_021006	0.00019975	8.55606e-05	0.487703	-2.05043	cDMEM 3d down vs DMEM 2FBS 3d	12.5668	1
11710	8014414	NM_021006 // CCL3L1 // chemokine (C-C motif) ligand 3-like 1 // 17q21.1 // 6349	CCL3L1	NM_021006	0.00019975	8.55606e-05	0.487703	-2.05043	cDMEM 3d down vs DMEM 2FBS 3d	12.5668	1
12223	8019731	NM_021006 // CCL3L1 // chemokine (C-C motif) ligand 3-like 1 // 17q21.1 // 6349	CCL3L1	NM_021006	0.00019975	8.55606e-05	0.487703	-2.05043	cDMEM 3d down vs DMEM 2FBS 3d	12.5668	1
20454	8101701	NM_152542 // PPM1K // protein phosphatase 1K (PP2C domain containing) // 4q22.1	PPM1K	NM_152542	0.00035695	3.41978e-05	0.487703	-2.05043	cDMEM 3d down vs DMEM 2FBS 3d	11.1287	1
8624	7982066	NR_003345 // SNORD115-30 // small nucleolar RNA, C/D box 115-30 // 15q11.2 // 10	SNORD115-30	NR_003345	0.00113093	0.000313464	0.488103	-2.04875	cDMEM 3d down vs DMEM 2FBS 3d	8.64938	1
24933	8144416	NR_027000 // LOC349196 // hypothetical LOC349196 // 8p23.1 // 349196 /// AK09483	LOC349196	NR_027000	4.48843e-08	1.20892e-06	0.489007	-2.04496	cDMEM 3d down vs DMEM 2FBS 3d	60.0594	1
24934	8144418	NR_027000 // LOC349196 // hypothetical LOC349196 // 8p23.1 // 349196 /// AK09483	LOC349196	NR_027000	4.48843e-08	1.20892e-06	0.489007	-2.04496	cDMEM 3d down vs DMEM 2FBS 3d	60.0594	1
24950	8144490	NR_027000 // LOC349196 // hypothetical LOC349196 // 8p23.1 // 349196 /// AK09483	LOC349196	NR_027000	4.48843e-08	1.20892e-06	0.489007	-2.04496	cDMEM 3d down vs DMEM 2FBS 3d	60.0594	1
24951	8144492	NR_027000 // LOC349196 // hypothetical LOC349196 // 8p23.1 // 349196 /// AK09483	LOC349196	NR_027000	4.48843e-08	1.20892e-06	0.489007	-2.04496	cDMEM 3d down vs DMEM 2FBS 3d	60.0594	1
15771	8054513	NR_027244 // LOC151009 // hypothetical LOC151009 // 2q13 // 151009 /// AK095678	LOC151009	NR_027244	0.00216466	0.000391064	0.491244	-2.03565	cDMEM 3d down vs DMEM 2FBS 3d	7.4464	1
5318	7949383	NM_032431 // SYVN1 // synovial apoptosis inhibitor 1, synoviolin // 11q13 // 844	SYVN1	NM_032431	1.44247e-07	1.36239e-06	0.492614	-2.02999	cDMEM 3d down vs DMEM 2FBS 3d	48.9204	1
26182	8155521	NR_024060 // FAM27A // family with sequence similarity 27, member A // 9q12 // 5	FAM27A	NR_024060	0.000158756	0.000393445	0.492956	-2.02858	cDMEM 3d down vs DMEM 2FBS 3d	13.175	1
2048	7917576	NM_052942 // GBP5 // guanylate binding protein 5 // 1p22.2 // 115362 /// NM_0011	GBP5	NM_052942	0.000621352	0.000239269	0.49317	-2.0277	cDMEM 3d down vs DMEM 2FBS 3d	9.87833	1
25463	8149216	NR_027000 // LOC349196 // hypothetical LOC349196 // 8p23.1 // 349196 /// AK09483	LOC349196	NR_027000	1.32299e-08	4.82265e-07	0.493313	-2.02711	cDMEM 3d down vs DMEM 2FBS 3d	74.2839	1
6313	7959267	NM_002560 // P2RX4 // purinergic receptor P2X, ligand-gated ion channel, 4 // 12	P2RX4	NM_002560	1.31654e-05	0.000162681	0.49374	-2.02536	cDMEM 3d down vs DMEM 2FBS 3d	21.4913	1
16680	8064375	NM_080725 // SRXN1 // sulfiredoxin 1 homolog (S. cerevisiae) // 20p13 // 140809	SRXN1	NM_080725	2.92291e-05	3.62566e-06	0.494007	-2.02426	cDMEM 3d down vs DMEM 2FBS 3d	18.4452	1
12	7896744	NM_001005277 // OR4F16 // olfactory receptor, family 4, subfamily F, member 16 /	OR4F16	NM_001005277	0.000109198	0.00043775	0.49525	-2.01918	cDMEM 3d down vs DMEM 2FBS 3d	14.2166	1
1474	7911345	NM_001005277 // OR4F16 // olfactory receptor, family 4, subfamily F, member 16 /	OR4F16	NM_001005277	0.000109198	0.00043775	0.49525	-2.01918	cDMEM 3d down vs DMEM 2FBS 3d	14.2166	1
21383	8110672	NM_001005277 // OR4F16 // olfactory receptor, family 4, subfamily F, member 16 /	OR4F16	NM_001005277	0.000109198	0.00043775	0.49525	-2.01918	cDMEM 3d down vs DMEM 2FBS 3d	14.2166	1
6454	7960874	NM_004054 // C3AR1 // complement component 3a receptor 1 // 12p13.31 // 719 ///	C3AR1	NM_004054	0.000335076	0.000259767	0.495313	-2.01892	cDMEM 3d down vs DMEM 2FBS 3d	11.2788	1
9088	7986598	NM_001001413 // LOC283767 // golgi autoantigen, golgin subfamily a-like // 15q11	LOC283767	NM_001001413	0.000173365	5.76659e-05	0.496932	-2.01235	cDMEM 3d down vs DMEM 2FBS 3d	12.9391	1
15462	8051501	NM_002759 // EIF2AK2 // eukaryotic translation initiation factor 2-alpha kinase	EIF2AK2	NM_002759	1.93759e-06	5.23705e-07	0.497724	-2.00914	cDMEM 3d down vs DMEM 2FBS 3d	30.6933	1
24930	8144410	NR_027000 // LOC349196 // hypothetical LOC349196 // 8p23.1 // 349196 /// AK09483	LOC349196	NR_027000	1.70927e-07	4.66446e-06	0.498165	-2.00737	cDMEM 3d down vs DMEM 2FBS 3d	47.4741	1
11616	8013523	---		---	0.000526411	4.67602e-05	0.499279	-2.00289	cDMEM 3d down vs DMEM 2FBS 3d	10.2405	1
11787	8015230	NM_033059 // KRTAP4-11 // keratin associated protein 4-11 // 17q21.2 // 653240 /	KRTAP4-11	NM_033059	2.99723e-09	4.86363e-06	0.499563	-2.00175	cDMEM 3d down vs DMEM 2FBS 3d	95.9636	1
20918	8105987	ENST00000360795 // LOC100133280 // similar to Putative POM121-like protein 1-lik	LOC100133280	ENST00000360795	1.46215e-05	1.54616e-05	0.499564	-2.00175	cDMEM 3d down vs DMEM 2FBS 3d	21.0672	1
17684	8073949	NM_001135101 // CRELD2 // cysteine-rich with EGF-like domains 2 // 22q13.33 // 7	CRELD2	NM_001135101	2.33291e-06	5.9705e-07	0.499573	-2.00171	cDMEM 3d down vs DMEM 2FBS 3d	29.6679	1
1470	7911337	---		---	0.00732535	0.000639326	0.499897	-2.00041	cDMEM 3d down vs DMEM 2FBS 3d	5.50271	1
7744	7973871	---		---	0.00732535	0.000639326	0.499897	-2.00041	cDMEM 3d down vs DMEM 2FBS 3d	5.50271	1
27206	8165696	---		---	0.00732535	0.000639326	0.499897	-2.00041	cDMEM 3d down vs DMEM 2FBS 3d	5.50271	1
23943	8135218	NM_005824 // LRRC17 // leucine rich repeat containing 17 // 7q22.1 // 10234 ///	LRRC17	NM_005824	6.17722e-07	1.99573e-05	2.02415	2.02415	cDMEM 3d up vs DMEM 2FBS 3d	37.7552	1
16907	8066431	NM_000022 // ADA // adenosine deaminase // 20q12-q13.11 // 100 /// ENST000003728	ADA	NM_000022	3.67309e-06	9.94856e-06	2.02802	2.02802	cDMEM 3d up vs DMEM 2FBS 3d	27.2905	1
22252	8118548	NM_019111 // HLA-DRA // major histocompatibility complex, class II, DR alpha //	HLA-DRA	NM_019111	1.31678e-07	7.94571e-08	2.0292	2.0292	cDMEM 3d up vs DMEM 2FBS 3d	49.7144	1
11153	8008321	NM_025149 // ACSF2 // acyl-CoA synthetase family member 2 // 17q21.33 // 80221 /	ACSF2	NM_025149	1.1057e-06	7.79151e-06	2.04172	2.04172	cDMEM 3d up vs DMEM 2FBS 3d	33.991	1
28806	8179481	NM_019111 // HLA-DRA // major histocompatibility complex, class II, DR alpha //	HLA-DRA	NM_019111	7.302e-08	4.07135e-08	2.05747	2.05747	cDMEM 3d up vs DMEM 2FBS 3d	55.1516	1
27644	8169389	NM_002578 // PAK3 // p21 protein (Cdc42/Rac)-activated kinase 3 // Xq23 // 5063	PAK3	NM_002578	0.00073921	0.000376758	2.07253	2.07253	cDMEM 3d up vs DMEM 2FBS 3d	9.50941	1
18446	8081758	NM_017577 // GRAMD1C // GRAM domain containing 1C // 3q13.31 // 54762 /// ENST00	GRAMD1C	NM_017577	2.25187e-05	0.00101583	2.10319	2.10319	cDMEM 3d up vs DMEM 2FBS 3d	19.3972	1
22847	8124391	NM_003513 // HIST1H2AB // histone cluster 1, H2ab // 6p21.3 // 8335 /// BC125140	HIST1H2AB	NM_003513	5.90672e-09	7.34065e-09	2.14388	2.14388	cDMEM 3d up vs DMEM 2FBS 3d	85.3911	1
14615	8043036	AK293146 // DHFR // dihydrofolate reductase // 5q11.2-q13.2 // 1719 /// J00146 /	DHFR	AK293146	0.0011801	0.000145951	2.17112	2.17112	cDMEM 3d up vs DMEM 2FBS 3d	8.56656	1
15663	8053484	NM_003896 // ST3GAL5 // ST3 beta-galactoside alpha-2,3-sialyltransferase 5 // 2p	ST3GAL5	NM_003896	1.34738e-09	1.4531e-07	2.24897	2.24897	cDMEM 3d up vs DMEM 2FBS 3d	110.06	1
28671	8178193	NM_019111 // HLA-DRA // major histocompatibility complex, class II, DR alpha //	HLA-DRA	NM_019111	6.20749e-07	2.92037e-07	2.25926	2.25926	cDMEM 3d up vs DMEM 2FBS 3d	37.7221	1
6000	7955908	NM_005337 // NCKAP1L // NCK-associated protein 1-like // 12q13.1 // 3071 /// ENS	NCKAP1L	NM_005337	8.19296e-06	2.48636e-06	2.31187	2.31187	cDMEM 3d up vs DMEM 2FBS 3d	23.5037	1
106	7897801	NR_002754 // RNU5E // RNA, U5E small nuclear // 1p36.22 // 26829 /// M77839 // R	RNU5E	NR_002754	0.00987435	0.000707626	2.42414	2.42414	cDMEM 3d up vs DMEM 2FBS 3d	5.08174	1
11300	8009951	NM_000213 // ITGB4 // integrin, beta 4 // 17q25 // 3691 /// NM_001005619 // ITGB	ITGB4	NM_000213	2.32032e-07	2.13059e-07	2.52238	2.52238	cDMEM 3d up vs DMEM 2FBS 3d	44.9702	1
1954	7916584	NM_002353 // TACSTD2 // tumor-associated calcium signal transducer 2 // 1p32-p31	TACSTD2	NM_002353	7.835e-10	4.82859e-07	2.52506	2.52506	cDMEM 3d up vs DMEM 2FBS 3d	120.744	1
13488	8031931	---		---	0.000510912	6.25257e-05	2.72546	2.72546	cDMEM 3d up vs DMEM 2FBS 3d	10.3068	1
11812	8015412	NM_002230 // JUP // junction plakoglobin // 17q21 // 3728 /// NM_021991 // JUP /	JUP	NM_002230	5.29587e-10	3.38653e-08	2.79887	2.79887	cDMEM 3d up vs DMEM 2FBS 3d	129.086	1
1866	7915592	M77840 // RNU5F // RNA, U5F small nuclear // 1p34.1 // 26828 /// M77840 // RNU5F	RNU5F	M77840	0.00208831	0.00037191	5.24173	5.24173	cDMEM 3d up vs DMEM 2FBS 3d	7.50967	1
